# Supplementary material for: Cyanobacterial Assemblages Inhabiting the Apatity Thermal Power Plant Fly Ash Dumps in the Russian Arctic
Source: Microorganisms. 2025 Jul 28;13(8):1762. doi: 10.3390/microorganisms13081762 (PMC12388845; doi:10.3390/microorganisms13081762)
Supplement: Supplementary file 1 [file microorganisms-13-01762-s001.zip]

Archive with 1 entries (1 files):
- microorganisms-3707047-supplementary.xls
