# Supplementary material for: Cyanobacterial Assemblages Inhabiting the Apatity Thermal Power Plant Fly Ash Dumps in the Russian Arctic
Source: Microorganisms. 2025 Jul 28;13(8):1762. doi: 10.3390/microorganisms13081762 (PMC12388845; doi:10.3390/microorganisms13081762)
Supplement: Supplementary file 1 [file microorganisms-13-01762-s001.zip › microorganisms-3707047-supplementary.xls]

## Sheet: MatrixOutput
Davydov D., Vilnet A., Cyanobacterial assemblages inhabiting the Apatity thermal power plant fly ash dumps in Russian Arctic
1Polar-Alpine Botanic Garden-Institute – Separate subdivision of Federal Research Centre ‘Kola Science Centre’, 184256, Apatity, Russia; d.davydov@ksc.ru; ORCID https://orcid.org/0000-0002-0866-4747 2Polar-Alpine Botanic Garden-Institute – Separate subdivision of Federal Research Centre ‘Kola Science Centre’, 184256, Apatity, Russia; a.vilnet@ksc.ru; ORCID https://orcid.org/0000-0001-7779-2593
Table S1. Nucleotide sequence similarity (%) for the tested strains of Drouetiella species from dumps (in bold) with allied accessions based on 16S rRNA gene
	OR209489	OR209487	ON897680	HM018690	HM018689	ON897677	NR 172693	OP577851
OR209489 Drouetiella lurida KPABG-4164 Russia: Murmansk Reg.
OR209487 Drouetiella lurida KPABG-133799 Russia: Murmansk Reg.	99.61%
ON897680 Drouetiella lurida KPABG 41662 Russia: Murmansk Reg.	98.55%	98.73%
HM018690 Drouetiella lurida Czech Lukesova 1986/6 r.s.	99.20%	99.40%	99.37%
HM018689 Drouetiella hepatica Slovakia Uher 2000/2452 r.s.	98.41%	98.22%	98.03%	97.81%
ON897677 Drouetiella ramosa SYKOC-013-09 Russia: Komi Rep. r.s.	98.09%	97.73%	96.69%	97.99%	98.63%
NR 172693 Drouetiella fasciculata GSE-PSE-MK29-07A USA: Utah r.s.	96.80%	96.45%	95.36%	96.90%	97.02%	97.00%
OP577851 Drouetiella epilithica ACKU 670 Republic of Korea r.s.	96.63%	96.55%	95.55%	96.81%	96.43%	97.00%	98.19%
Table S2. Nucleotide sequence similarity (%) for the tested strains of Gansulinema species from dumps (in bold) with allied accessions based on 16S rRNA gene
	NR 191039	PV645109
NR 191039 Gansulinema desertorum Gs121 China r.s.
PV645109 Gansulinema desertorum KPABG-133794 Russia: Murmansk Reg.	99.68%
Table S3. Nucleotide sequence similarity (%) for the tested strains of Tildeniella species from dumps (in bold) with allied accessions based on 16S rRNA gene
	KY498228	PV645110	PV645111	PQ456792	MK861909
KY498228 Tildeniella torsiva UHER1998/13D Slovakia r.s.
PV645110 Tildeniella torsiva KPABG-133811 Russia: Murmansk Reg.	99.54%
PV645111 Tildeniella torsiva KPABG-4424 Russia: Murmansk Reg.	99.48%	99.40%
PQ456792 Tildeniella yunnanense SXACC0117 China r.s.	96.00%	97.05%	95.75%
MK861909 Tildeniella alaskaensis Kl16 Alaska r.s.	98.18%	97.79%	98.18%	94.59%
Table S4. Nucleotide sequence similarity (%) for the tested strains of Oculatella species from dumps (in bold) with allied accessions based on 16S rRNA gene
	NR 172674	NR 189699	NR 172676	PV645113	MN243147	MK248002	MK248001	PV645112	MG652616	KF761572	NR 172675	DQ085093	EU528672	DQ295207	KF417431
NR 172674 Oculatella atacamensis ATA3-4Q-CV5 Chile r.s.
NR 189699 Oculatella castenholzii strain YNP74-MA2 USA: Wyoming r.s.	97.67%
NR 172676 Oculatella coburnii WJT66-NPBG6A USA: California r.s.	98.45%	98.36%
PV645113 Oculatella coburnii KPABG-133798 Russia: Murmansk Reg.	98.45%	98.19%	99.83%
MN243147 Oculatella crustae-formantes PJ S28 Svalbard r.s.	97.84%	98.71%	98.71%	98.23%
MK248002 Oculatella dilatavagina ACT687 Mexico r.s.	98.27%	98.01%	99.905%	98.61%	97.75%
MK248001 Oculatella leona ATE710 Mexico r.s.	98.87%	98.44%	99.22%	99.23%	97.99%	98.45%
PV645112 Oculatella leona KPABG-44242 Russia: Murmansk Reg.	97.98%	98.53%	98.81%	98.78%	97.55%	98.28%	99.02%
MG652616 Oculatella kazantipica KZ-19-s-2 Ukraine r.s.	97.41%	98.88%	98.79%	98.97%	98.36%	98.18%	98.10%	98.16%
KF761572 Oculatella mojaviensis CMT-3BRIN-NPC87 USA: California r.s.	98.62%	98.36%	99.66%	99.48%	98.71%	99.22%	99.39%	98.71%	98.45%
NR 172675 Oculatella cataractarum GSE-PSE-MK52-07L USA r.s.	95.43%	96.46%	96.12%	96.03%	95.77%	96.01%	96.10%	96.61%	96.03%	95.94%
DQ085093 Oculatella hafneriensis Hindak 1982/12 Austria r.s.	96.15%	97.47%	97.14%	97.03%	96.59%	96.70%	96.59%	97.27%	97.91%	96.81%	95.49%
EU528672 Oculatella neakameniensis KOVACIK 1990/54 Greece r.s.	97.84%	98.45%	99.05%	99.05%	98.62%	98.30%	98.44%	98.35%	98.88%	98.88%	95.69%	97.58%
DQ295207 Oculatella subterranea VRUC198/Albertano 1992 Italy r.s.	97.07%	97.85%	97.75%	97.56%	97.56%	97.75%	97.27%	97.69%	97.56%	97.56%	96.00%	96.26%	97.36%
KF417431 Oculatella kauaiensis HA4348-LM1 USA r.s.	96.71%	98.01%	97.75%	97.66%	97.66%	97.65%	97.57%	97.88%	97.66%	97.75%	96.80%	96.47%	97.49%	97.40%
Table S5. Nucleotide sequence similarity (%) for the tested strains of Nodosilinea species from dumps (in bold) with allied accessions based on 16S rRNA gene
	PV645114	OR259149	ON074585	OR259148	LC731255	MN567972	MN585775	EU528667	HM018677	EU528669	LC731263	KX859298	KF307598	MF348318	MK861885	MF352005	NR_172566	NR_177705	NR_172586	NR_191043	OP740689	MF614799	NR_177695	NR_177681	NR_177758	NR_191044
PV645114 Nodosilinea calida KPABG-133816 Russia: Murmansk Reg.
OR259149 Nodosilinea calida YNP76A-MA10 USA: Wyoming r.s.	99.64%
ON074585 Nodosilinea hunanesis ZJJ01 China r.s.	98.01%	98.15%
OR259148 Nodosilinea igneolacustris YNP76A-MA5 USA: Wyoming r.s.	98.11%	97.78%	97.31%
LC731255 Nodosilinea coculeatus Ru1-11 Japan r.s.	98.07%	98.72%	97.80%	97.95%
MN567972 Nodosilinea svalbardensis 3220 Norway: Svalbard r.s.	97.66%	97.34%	97.21%	92.81%	97.87%
MN585775 Nodosilinea signiensis USMFM Antarctica r.s.	98.03%	97.87%	97.98%	97.16%	98.49%	97.59%
EU528667 Nodosilinea conica SEV4-5-c1 USA: New Mexico r.s.	96.49%	96.41%	96.66%	96.24%	97.18%	95.83%	96.27%
HM018677 Nodosilinea epilithica Kovacik 1998/7 Italy r.s.	97.39%	97.14%	97.50%	96.96%	97.51%	96.74%	97.41%	98.15%
EU528669 Nodosilinea bijugata Kovacik1986/5a Poland r.s.	97.83%	97.09%	96.75%	96.14%	97.51%	96.00%	96.62%	96.23%	98.34%
LC731263 Nodosilinea terrestrialis Ru4-25 Japan r.s.	98.00%	97.78%	96.97%	97.09%	97.73%	96.63%	97.25%	96.83%	98.72%	98.46%
KX859298 Nodosilinea chupicuarensis PC471 Mexico r.s.	97.95%	98.41%	97.57%	97.80%	98.40%	96.98%	97.81%	97.44%	97.81%	97.17%	97.89%
KF307598 Nodosilinea nodulosa UTEX B 2910 China r.s.	98.29%	98.80%	97.50%	97.86%	98.51%	97.07%	97.78%	97.09%	97.73%	97.26%	97.94%	99.42%
MF348318 Nodosilinea ramsarensis KH-S S2.6 Iran r.s.	98.00%	98.37%	97.19%	97.09%	98.30%	97.43%	98.14%	96.49%	97.43%	97.00%	98.01%	98.58%	98.79%
MK861885 Nodosilinea alaskaensis L32 USA: Alaska r.s.	97.92%	97.51%	96.66%	97.26%	98.29%	96.81%	97.34%	95.97%	96.67%	96.31%	97.17%	98.14%	98.2%	98.29%
MF352005 Nodosilinea radiophila TM S2B Iran r.s.	97.03%	98.12%	95.98%	97.95%	97.10%	96.90%	97.60%	96.32%	96.22%	96.66%	96.73%	97.01%	96.94%	97.23%	98.29%
NR 172566 Haloleptolyngbya alcalis KR2005/106 Kenya r.s.	95.35%	95.16%	93.53%	95.25%	94.04%	93.28%	94.00%	93.78%	94.47%	94.89%	95.12%	94.52%	94.61%	94.19%	94.63%	95.33%
NR 177705 Marileptolyngbya sina SCSIO T-2 China r.s.	94.02%	93.21%	93.53%	94.14%	94.06%	92.17%	93.16%	93.30%	93.91%	92.82%	93.77%	94.22%	93.84%	93.92%	93.48%	93.75%	93.46%
NR 172586 Gibliniella alaskaensis L31 USA: Alaska r.s.	94.37%	93.37%	92.86%	93.28%	93.88%	92.05%	92.76%	92.94%	93.73%	93.10%	93.71%	94.09%	94.14%	93.54%	94.22%	93.97%	93.34%	93.30%
NR 191043 Sphaerothrix gracilis Ecp01 Singapore r.s.	92.56%	92.89%	91.41%	93.07%	92.66%	91.51%	92.17%	92.53%	92.88%	92.25%	93.10%	92.88%	93.18%	93.18%	93.68%	92.73%	91.47%	92.38%	93.51%
OP740689 Almyronema epifaneia S6 India r.s.	92.73%	92.73%	91.41%	92.91%	93.04%	91.44%	92.10%	92.55%	92.73%	92.27%	93.19%	93.33%	93.33%	93.34%	93.69%	92.52%	91.93%	96.07%	93.44%	98.46%
MF614799 Salileptolyngbya diazotrophicum SCSIO 43686 China r.s.	93.05%	92.65%	91.79%	92.56%	92.99%	91.40%	91.89%	91.54%	92.65%	91.90%	92.76%	92.31%	92.61%	92.53%	92.54%	92.16%	92.13%	92.37%	92.92%	94.03%	93.89%
NR 177695 Leptoelongatus litoralis AP25 India r.s.	92.35%	92.04%	91.56%	91.68%	91.88%	90.54%	91.28%	91.50%	92.12%	91.23%	92.03%	92.25%	92.17%	92.18%	92.64%	92.17%	91.30%	92.54%	92.83%	92.43%	92.82%	92.52%
NR 177681 Euryhalinema mangrovii AP9F India r.s.	90.16%	91.16%	89.79%	91.48%	89.79%	89.71%	90.69%	90.94%	90.41%	90.71%	89.88%	90.76%	90.85%	90.34%	91.79%	90.40%	89.61%	91.31%	91.38%	91.91%	91.92%	90.38%	90.49%
NR 177758 Amazoninema brasiliense CMAA1602 Brazil r.s.	92.83%	92.94%	92.09%	93.28%	92.34%	91.70%	92.23%	92.33%	92.19%	92.15%	92.63%	93.13%	93.12%	92.57%	93.87%	93.19%	91.95%	93.29%	92.84%	93.16%	93.32%	92.44%	0.9179	96.89%
NR 191044 Shahulinema minutum SH01 China r.s.	91.55%	91.66%	89.90%	91.14%	90.94%	90.11%	90.54%	90.20%	89.11%	90.01%	90.22%	90.60%	91.00%	91.15%	91.99%	92.00%	90.45%	90.71%	91.04%	90.10%	90.77%	90.94%	90.48%	89.16%	92.19%
Table S6. Nucleotide sequence similarity (%) for the tested strains of Anagnostidinema species from dumps (in bold) with allied accessions based on 16S rRNA gene
	PV645116	PV645115	PV645119	PV645118	PV645117	KT315935	NR 189687	NR 177762	KT315946	JQ712598	NR 176999	NR 151862	NR 177914	NR 172609	MF581661	NR 172669
PV645116 Anagnostidinema pseudacutissimum KPABG-133809 Russia: Murmansk Reg.
PV645115 Anagnostidinema pseudacutissimum KPABG-4411 Russia: Murmansk Reg.	100.00%
PV645119 Anagnostidinema pseudacutissimum KPABG-4431 Russia: Murmansk Reg.	100.00%	100.00%
PV645118 Anagnostidinema pseudacutissimum KPABG-133633 Russia: Murmansk Reg.	99.86%	99.77%	100.00%
PV645117 Anagnostidinema pseudacutissimum KPABG-133632 Russia: Murmansk Reg.	99.79%	99.65%	99.85%	99.93%
KT315935 Anagnostidinema pseudacutissimum CCALA 151 Czech epitype	99.83%	99.77%	100.00%	100.00%	99.91%
NR 189687 Anagnostidinema visiae LHM-M USA: Huron Lake r.s.	99.24%	99.19%	99.70%	99.37%	99.31%	99.57%
NR 177762 Anagnostidinema pseudacutissimum CCALA 150 Czech epitype	98.97%	99.07%	99.40%	99.14%	99.05%	99.39%	99.40%
KT315946 Anagnostidinema amphibium RO-MK72 Romania epitype	98.01%	98.00%	97.46%	98.01%	97.92%	98.01%	97.92%	97.92%
JQ712598 Anagnostidinema carotinosum P013	97.91%	97.87%	97.46%	97.91%	97.81%	97.91%	97.73%	97.30%	98.82%
NR 176999 Wilmottia murrayi KGI28 Antarctica r.s.	92.6%	92.09%	92.66%	92.60%	92.51%	92.60%	92.70%	92.61%	92.76%	92.62%
NR 151862 Potamolinea magna 47PC Brazil r.s.	90.34%	90.58%	92.07%	90.33%	90.26%	91.29%	90.22%	91.30%	91.04%	91.35%	94.53%
NR 177914 Ramsaria avicennae SM S12C Iran r.s.	90.06%	90.81%	90.72%	90.19%	90.12%	91.29%	89.66%	90.78%	91.04%	91.35%	94.18%	93.98%
NR 172609 Gracilinea arenicola CATCC10 Brazil r.s.	91.29%	90.69%	91.32%	91.28%	91.19%	91.19%	91.21%	91.12%	91.3%	91.25%	94.43%	94.83%	94.66%
MF581661 Pycnacronema brasiliensis 45PC Brazil r.s.	90.27%	91.28%	91.77%	90.26%	90.19%	91.64%	90.15%	91.47%	91.49%	91.80%	95.57%	94.72%	94.10%	95.26%
NR 172669 Kastovskya adunca ATA6-11-RM4 Chile r.s.	91.72%	91.86%	90.42%	91.72%	91.63%	91.64%	91.30%	0.9121	91.31%	91.89%	94.18%	93.80%	92.86%	94.06%	95.52%
Table S7. Nucleotide sequence similarity (%) for the tested strains of Nostoc species from dumps (in bold) with allied accessions based on 16S rRNA gene
	PV645121	PV645122	PV645123	PV645124	PV645125	PV645126	LC013478	MK300544	NR 176571	MW649142	OP688060	OP688055	JQ070067	KM019940	HE974995	AY577537	AY577538	EU586733	AB933330	AF027655	NR 172703	AY577535	AJ630448	JQ070065	AJ630449	MK211233	OP941409
PV645121 Nostoc commune 236 Russia: Murmansk Region
PV645122 Nostoc commune 237 Russia: Murmansk Region	100.00%
PV645123 Nostoc commune 238 Russia: Murmansk Region	100.00%	99.26%
PV645124 Nostoc commune 239 Russia: Murmansk Region	100.00%	99.85%	99.85%
PV645125 Nostoc commune 240 Russia: Murmansk Region	100.00%	99.53%	99.67%	99.85%
PV645126 Nostoc commune 241 Russia: Murmansk Region	100.00%	99.51%	99.67%	99.85%	100.00%
LC013478 Nostoc commune NIES:3991 Japan	98.16%	97.23%	97.87%	99.06%	97.53%	97.48%
MK300544 Nostoc sp. (neudorfense) ARC8 Czech	98.72%	97.76%	98.13%	99.09%	97.99%	98.09%	97.91%
NR 176571 Nostoc favosum CHAB 5709 China r.s.	98.16%	97.41%	97.80%	99.09%	97.68%	97.81%	96.83%	96.79%
MW649142 Nostoc mirabile CHAB 5784 China r.s.	97.59%	95.55%	96.22%	97.82%	95.94%	96.25%	95.98%	95.67%	97.62%
OP688060 Nostoc montejanii 46.3 Mexico r.s.	98.01%	96.82%	97.14%	98.33%	97.05%	97.23%	96.90%	96.94%	97.65%	96.72%
OP688055 Nostoc tlalocii 1.4 Mexico r.s.	97.59%	96.70%	97.14%	98.02%	97.05%	97.14%	97.33%	97.65%	97.37%	95.90%	97.44%
JQ070067 Nostoc piscinale UAM 394 Spain	98.58%	98.35%	98.58%	99.30%	98.58%	98.44%	98.00%	98.26%	97.30%	96.69%	97.21%	0.0174064
KM019940 Nostoc commune SAG1453-3 Netherlands	98.58%	97.99%	98.34%	99.39%	98.20%	98.28%	97.98%	98.93%	97.44%	95.82%	97.90%	0.0242165	98.00%
HE974995 Nostoc commune CCAP 1453/24 South Africa	98.72%	97.76%	98.13%	99.09%	98.00%	90.09%	97.84%	98.29%	97.58%	96.13%	97.65%	0.0220327	98.09%	99.07%
AY577537 Nostoc desertorum CM1-VF14 USA: California r.s.	95.74%	95.24%	95.81%	95.88%	95.77%	95.99%	96.22%	97.39%	96.22%	95.00%	95.77%	0.0368705	96.14%	97.93%	97.30%
AY577538 Nostoc indistinguendum CM1-VF10 USA: California r.s.	97.16%	95.98%	96.62%	97.52%	96.43%	96.69%	97.03%	97.93%	97.03%	95.72%	96.31%	0.0243243	97.68%	98.64%	97.84%	97.21%
EU586733 Nostoc commune WY1KK1	98.30%	97.41%	97.80%	98.93%	97.68%	97.81%	97.40%	97.72%	97.65%	96.50%	96.94%	0.0284698	98.17%	98.50%	98.51%	97.12%	97.93%
AB933330 Nostoc commune Ku006 NIES:3989 Japan	98.44%	97.47%	97.87%	98.90%	97.74%	97.86%	97.91%	98.27%	97.77%	96.50%	97.26%	0.0237581	98.09%	98.99%	98.78%	97.66%	98.47%	98.99%
AF027655 Nostoc punctiforme PCC 73102 r.s.	98.44%	97.50%	97.90%	98.85%	97.77%	97.90%	97.79%	98.89%	97.05%	96.13%	96.90%	0.0265683	97.74%	98.67%	98.45%	97.75%	98.29%	98.52%	99.04%
NR 172703 Nostoc oromo ETH. 2.4. M.5 Ethiopia r.s.	97.73%	96.45%	96.79%	98.30%	96.71%	96.84%	96.88%	97.14%	97.21%	95.21%	96.64%	0.0342857	97.12%	97.64%	97.36%	96.66%	96.74%	97.28%	97.90%	97.40%
AY577535 Nostoc lichenoides CNP-AK1 USA r.s.	97.59%	96.74%	97.32%	98.18%	97.10%	97.39%	98.11%	98.74%	97.93%	96.45%	97.48%	0.0252025	97.90%	98.74%	98.47%	97.66%	97.48%	97.93%	98.47%	98.74%	98.37%
AJ630448 Nostoc calcicola VI Czech	97.59%	97.17%	97.58%	98.63%	97.47%	97.61%	97.76%	98.00%	97.51%	96.72%	97.01%	0.0284698	97.74%	98.36%	97.86%	97.12%	97.57%	98.36%	98.56%	98.38%	98.07%	98.56%
JQ070065 Nostoc carneum UAM 389 Spain	97.87%	97.52%	97.87%	98.94%	97.87%	97.84%	97.39%	97.91%	97.04%	96.69%	96.87%	0.0347826	97.13%	98.35%	97.83%	96.69%	97.68%	97.47%	97.91%	97.65%	97.91%	98.56%	98.69%
AJ630449 Nostoc edaphicum X Czech	97.87%	97.29%	97.69%	98.78%	97.57%	97.71%	97.19%	97.79%	97.87%	97.09%	96.94%	0.0334282	96.78%	98.15%	97.72%	97.48%	97.66%	97.44%	98.05%	97.86%	97.57%	98.92%	98.72%	98.78%
MK211233 Nostoc edaphicum KZ-5-4-7 Ukrain	97.73%	97.17%	97.58%	98.63%	97.47%	97.61%	96.76%	96.94%	97.51%	97.02%	96.45%	0.0369581	96.34%	97.08%	97.65%	97.03%	97.21%	97.51%	97.48%	97.42%	96.79%	98.65%	98.08%	97.65%	98.93%
OP941409 Nostoc sp. (verrucosum) Cp2 Spain	97.73%	97.38%	97.73%	98.94%	97.74%	97.72%	97.25%	97.59%	98.03%	97.51%	96.91%	0.0334477	97.30%	97.51%	97.08%	96.75%	97.83%	97.77%	98.03%	97.60%	97.77%	98.92%	98.03%	97.65%	98.63%	97.68%
Table S8. Nucleotide sequence similarity (%) for the tested strains of Dendronalium-like species from dumps (in bold) with allied accessions based on 16S rRNA gene
	PV645127	KR137590	NR 191026
PV645127 Nostocalean cyanobacterium 1 KPABG-4166 Russia: Murmansk Reg.
KR137590 Dendronalium phyllosphericum CENA369 Brazil r.s.	97.09%
NR 191026 Dendronalium spirale NP-KLS-5C-PS India r.s.	97.40%	99.46%
Table S9. Nucleotide sequence similarity (%) for the tested strains of Pseudoaliinostoc-like species from dumps (in bold) with allied accessions based on 16S rRNA gene
	NR 172583	NR 176572	NR 172602	NR 177905	NR 177906	NR 199345	NR 199343	NR 176573	PV645128	PV645129
NR 172583 Pseudoaliinostoc constrictum SA30 Iran r.s.
NR 176572 Pseudoaliinostoc jiangxiense CHAB5870 Brazil r.s.	98.14%
NR 172602 Pseudoaliinostoc_sejongens ACKU 594 Republic of Korea r.s.	98.42%	98.08%
NR_177905 Pseudoaliinostoc_soli ZH1(3)_PS India r.s.	98.21%	98.50%	98.72%
NR 177906 Pseudoaliinostoc tiwarii LI-PS India r.s.	98.57%	98.08%	98.15%	97.29%
NR 199345 Pseudoaliinostoc granulatum R5-PS India r.s.	97.92%	98.28%	97.85%	98.60%	97.42%
NR 199343 Pseudoaliinostoc natans R2-PS India r.s.	97.48%	96.99%	97.50%	97.85%	97.33%	98.14%
NR 176573 Pseudoaliinostoc yunnanense CHAB5871 China r.s.	97.49%	97.44%	97.86%	98.50%	96.58%	97.76%	97.42%
PV645128 Nostocalean cyanobacterium 2 KPABG-133801 Russia: Murmansk Reg.	96.82%	96.77%	95.96%	96.62%	96.33%	97.24%	97.07%	95.74%
PV645129 Nostocalean cyanobacterium 2 KPABG-133804 Russia: Murmansk Reg.	96.75%	96.70%	95.89%	96.55%	96.26%	97.16%	96.99%	95.66%	99.78%

## Sheet: Caption
Table. Estimates of Evolutionary Divergence between Sequences
The number of base differences per site from between sequences are shown. This analysis involved 51 nucleotide sequences. All ambiguous positions were removed for each sequence pair (pairwise deletion option). There were a total of 1324 positions in the final dataset. Evolutionary analyses were conducted in MEGA11 [1]
1. Tamura K., Stecher G., and Kumar S. (2021). MEGA 11: Molecular Evolutionary Genetics Analysis Version 11. Molecular Biology and Evolution https://doi.org/10.1093/molbev/msab120.
Disclaimer: Although utmost care has been taken to ensure the correctness of the caption, the caption text is provided "as is" without any warranty of any kind. Authors advise the user to carefully check the caption prior to its use for any purpose and report any errors or problems to the authors immediately (www.megasoftware.net). In no event shall the authors and their employers be liable for a…
